# Supplementary material for: Improving Chest Monitoring through Magnetic Resonance Angiogram Image Contrast Enhancement
Source: Life (Basel). 2023 Nov 3;13(11):2160. doi: 10.3390/life13112160 (PMC10672579; doi:10.3390/life13112160)
Supplement: Supplementary file 1 [file life-13-02160-s001.zip]

Archive with 1 entries (1 files):
- life-2618252-supplementary.pdf
